# Supplementary material for: Heterogeneous Formation of DNA Double-Strand Breaks and Cell-Free DNA in Leukemia T-Cell Line and Human Peripheral Blood Mononuclear Cells in Response to Topoisomerase II Inhibitors
Source: Cancers (Basel). 2024 Nov 12;16(22):3798. doi: 10.3390/cancers16223798 (PMC11592837; doi:10.3390/cancers16223798)
Supplement: Supplementary file 1 [file cancers-16-03798-s001.zip]

Archive with 1 entries (1 files):
- cancers-3276659-supplementary.pdf
